# Supplementary material for: Synthesis of Analogs to A-Type Proanthocyanidin Natural Products with Enhanced Antimicrobial Properties against Foodborne Microorganisms
Source: Molecules. 2023 Jun 19;28(12):4844. doi: 10.3390/molecules28124844 (PMC10302345; doi:10.3390/molecules28124844)
Supplement: Supplementary file 1 [file molecules-28-04844-s001.zip]

Archive with 1 entries (1 files):
- molecules-2445146-supplementary.pdf
